# Supplementary material for: Graphene-Oxide-Modified Metal–Organic Frameworks Embedded in Mixed-Matrix Membranes for Highly Efficient CO2/N2 Separation
Source: Nanomaterials (Basel). 2023 Dec 21;14(1):24. doi: 10.3390/nano14010024 (PMC10780323; doi:10.3390/nano14010024)
Supplement: Supplementary file 1 [file nanomaterials-14-00024-s001.zip]

Archive with 1 entries (1 files):
- nanomaterials-2753124-supplementary.pdf
